# Supplementary material for: Adaptation and validation of the scale for the prevention and control of healthcare—associated infections among nursing students: an exploratory factor analysis approach
Source: Front Public Health. 2025 Apr 25;13:1537811. doi: 10.3389/fpubh.2025.1537811 (PMC12062124; doi:10.3389/fpubh.2025.1537811)
Supplement: Supplementary file 1 [file Table_1.XLSX]

## Sheet: Hoja3
			MR1	MR3	MR11	MR5	MR7	MR6	MR4	MR2	MR8	MR9	MR10
		QIV_1. Suministros para higiene de manos	0.673
		QIV_2. Política de "Brazos descubiertos por debajo de los codos"	0.516
		QIV_4. Recursos relacionados con HCAI	0.535
		QIV_5. Recordatorios visuales en áreas clave	0.531
		QIV_6. Desinfectantes de manos a base de alcohol en áreas clave	0.603
		QIV_7. Equipos de protección personal en áreas clave	0.626
		QV_1. Se promueve la higiene de manos	0.744
		QV_2. Los colegas siguen los protocolos de seguridad	0.649
		QV_3. El personal en servicio sigue los protocolos de seguridad	0.796
		QV_4. Orientación del supervisor	0.739
		QV_5. El supervisor asegura que use EPP (Equipo de Protección Personal)	0.707
		QV_6. Recibo retroalimentación si no sigo las medidas de HCAI	0.608
		QV_7. El equipo de enfermería me motiva a seguir las medidas de HCAI	0.599
		QIV_3. Enfermeras de enlace	0.459
		QXII_1. Mi principal motivación es la salud del paciente	0.527
		QXII_2. Comprendo las implicaciones	0.509
		QXII_3. Apunto a brindar atención de calidad	0.557
		QXII_4. Me preocupa la seguridad de mis pacientes	0.596
		QXII_5. Me preocupa mi propia seguridad	0.542
		QXII_6. Quiero implementar medidas de prevención	0.672
		QXII_7. Me impulsa la ética profesional	0.717
		QXII_8. Obtendré mejores calificaciones	0.730
		QXII_9. Otros miembros del equipo pensarían mejor de mí	0.850
		QXII_10. Otros miembros del equipo también las siguen	0.778
		QXII_11. Cumpliré con las expectativas de mi supervisor	0.722
		QXIV_1. Curso dedicado a HCAI	0.593
		QXIV_2. Cursos generales	0.750
		QXIV_3. Mis compañeros de clase	0.765
		QXIV_4. Simulación	0.792
		QXIV_5. Enfermeras en las prácticas clínicas	0.793
		QXIV_6. Supervisores de la escuela durante las prácticas clínicas	0.680
		QXIV_7. Otros profesionales durante las prácticas clínicas	0.627
		QXIV_8. Literatura especializada	0.659
		QI_5. Uso de equipo de protección personal	0.650
		QI_6. Descontaminación de dispositivos médicos	0.668
		QI_7. Descontaminación de superficies ambientales	0.741
		QI_8. Ropa protectora	0.774
		QI_9. Gestión de residuos clínicos	0.674
		QI_10. Preparación y administración de medicamentos intravenosos	0.598
		QI_11. Exposición a agentes microbianos	0.594
		QI_12. Precauciones adicionales	0.565
		QI_2. Evaluación individual de riesgo	0.447
		QI_3. Higiene de manos	0.482
		QI_4. Infección del tracto respiratorio	0.452
		QII_1. Cursos obligatorios	0.542
		QII_2. Clases teóricas	0.570
		QII_3. Talleres o clases	0.757
		QII_4. Recursos visuales y otras tecnologías	0.695
		QII_5. Los profesores discuten medidas de HCAI (Infecciones asociadas a la atención médica)	0.633
		QIII_1. Recursos tecnológicos adecuados	0.526
		QIII_2. Relación estudiante-profesor	0.517
		QIII_3. Clases en laboratorio	0.631
		QIII_4. Simulación	0.529
		QIII_5. Retroalimentación de los profesores	0.458
		QIX_1. Satisfecho con mi elección de carrera	0.857
		QIX_2. Mis prácticas clínicas me mantienen motivado	0.792
		QIX_3. Muy interesado en continuar una carrera en enfermería	0.898
		QIX_4. Ser enfermero(a) cumple mis expectativas	0.863
		QX_1. Sobrecarga académica	0.583
		QX_2. Momentos difíciles en mi vida personal	0.739
		QX_3. Me siento cansado durante las prácticas clínicas	0.593
		QX_4. Cansancio emocional	0.856
		QX_5. Cansancio mental	0.855
		QX_6. Cansancio físico	0.824
		QXIII_1. He olvidado seguir los protocolos de seguridad	0.521
		QXIII_2. He usado accesorios por debajo de los codos	0.565
		QXIII_3. No he usado guantes	0.775
		QXIII_4. No he lavado o desinfectado mis manos	0.889
		QXIII_5. No he usado mascarillas	0.812
		QXIII_6. He asistido a un paciente sin cambiar el EPP	0.730
		QXI_2. Demasiados pacientes en el mismo espacio	0.530								0.530
		QXI_3. Número de solicitudes de pacientes y familiares	0.693								0.693
		QXI_4. Conversar con compañeros	0.611								0.611
		QXI_5. Cuidar pacientes con múltiples condiciones	0.815								0.815
		QXI_6. Casos emocionalmente demandantes	0.641								0.641
		QXI_7. Tener que realizar múltiples tareas clínicas	0.713								0.713
		QXIII_3. No he usado guantes	0.538									0.538
		QXIII_4. No he lavado o desinfectado mis manos	0.505									0.505
		QVI_4. Todos los protocolos de HCAI deben ser seguidos	0.428									0.428
		QVII_1. Algunos protocolos de HCAI son innecesarios	0.501										0.501
		QVII_2. Expreso mis reservas	0.591										0.591
		QVII_3. El uso excesivo de material desechable es innecesario	0.457										0.457
		QVII_4. El EPP es incómodo	0.404										0.404
		QVII_5. Mi supervisor monitorea constantemente mis medidas de HCAI	0.401										0.401
